# Supplementary material for: Elucidation of dimethyl sulfide assimilation in soil bacteria expands the enzymatic landscape of terrestrial sulfur cycling
Source: ISME J. 2026 Jun 13;20(1):wrag149. doi: 10.1093/ismejo/wrag149 (PMC13352529; doi:10.1093/ismejo/wrag149)
Supplement: Supplementary_material_wrag149 [file supplementary_material_wrag149.zip]

Archive with 2 entries (2 files):
- Yousfi et al-SI.docx
- Table S6.xlsx
