# Supplementary material for: Elucidation of dimethyl sulfide assimilation in soil bacteria expands the enzymatic landscape of terrestrial sulfur cycling
Source: ISME J. 2026 Jun 13;20(1):wrag149. doi: 10.1093/ismejo/wrag149 (PMC13352529; doi:10.1093/ismejo/wrag149)
Supplement: Supplementary_material_wrag149 [file supplementary_material_wrag149.zip › Table S6.xlsx]

## Sheet: Genome Selection
Table S6. Environmental metagenomes analyzed in this study.
	Sequencing Status	IMG Genome ID	Genome Name / Sample Name	Sequencing Center	GOLD Analysis Project Type	Ecosystem Type	Specific Ecosystem	Geographic Location	Genome Size * assembled	Gene Count * assembled
	Permanent Draft	3300043311	Soil microbial communities from the salt marsh in Schiermonnikoog, Friesland, Netherlands - 33PD	LGC Genomics	Metagenome Analysis	Soil	Unclassified	Schiermonnikoog, Friesland, Netherlands	7726701037	18825299
	Permanent Draft	3300043300	Soil microbial communities from the salt marsh in Schiermonnikoog, Friesland, Netherlands - 22OD	LGC Genomics	Metagenome Analysis	Soil	Unclassified	Netherlands: Schiermonnikoog, Friesland	7955728603	19355731
	Permanent Draft	3300043310	Soil microbial communities from the salt marsh in Schiermonnikoog, Friesland, Netherlands - 36PD	LGC Genomics	Metagenome Analysis	Soil	Unclassified	Schiermonnikoog, Friesland, Netherlands	6285772053	15476258
	Permanent Draft	3300043308	Soil microbial communities from the salt marsh in Schiermonnikoog, Friesland, Netherlands - 39OPC	LGC Genomics	Metagenome Analysis	Soil	Unclassified	Schiermonnikoog, Friesland, Netherlands	6510906691	15972032
Salt marches	Permanent Draft	3300043272	Soil microbial communities from the salt marsh in Schiermonnikoog, Friesland, Netherlands - 16OC	LGC Genomics	Metagenome Analysis	Soil	Unclassified	Schiermonnikoog, Friesland, Netherlands	6355684506	15664141
	Permanent Draft	3300043306	Soil microbial communities from the salt marsh in Schiermonnikoog, Friesland, Netherlands - 44OPD	LGC Genomics	Metagenome Analysis	Soil	Unclassified	Schiermonnikoog, Friesland, Netherlands	6396807439	15855386
	Permanent Draft	3300043303	Soil microbial communities from the salt marsh in Schiermonnikoog, Friesland, Netherlands - 47OPD	LGC Genomics	Metagenome Analysis	Soil	Unclassified	Schiermonnikoog, Friesland, Netherlands	6962504425	17073677
	Permanent Draft	3300043098	Soil microbial communities from the salt marsh in Schiermonnikoog, Friesland, Netherlands - 14OC	LGC Genomics	Metagenome Analysis	Soil	Unclassified	Nehterlands: Schiermonnikoog, Friesland	6364043657	15523532
	Permanent Draft	3300043297	Soil microbial communitites from the salt marsh in Schiermonnikoog, Friesland, Netherlands - 15OC	LGC Genomics	Metagenome Analysis	Soil	Unclassified	Schiermonnikoog, Friesland, Netherlands	7537995482	18009489
	Permanent Draft	3300043320	Soil microbial communities from the salt marsh in Schiermonnikoog, Friesland, Netherlands - 28PC	LGC Genomics	Metagenome Analysis	Soil	Unclassified	Schiermonnikoog, Friesland, Netherlands	6887386581	16745254
	Permanent Draft	3300045726	Bulk soil microbial communities from boreal forest in Altai Krai, Russia - N1_SU	St. Petersburg State University	Metagenome Analysis	Soil	Bulk soil	Russia: Altai Krai	6000258214	18541573
	Permanent Draft	3300005203	Forest soil microbial communities from Harvard Forest Long Term Ecological Research (LTER) site in Petersham, MA, for long-term soil warming studies	JGI facility at Oak Ridge National Laboratory	Metagenome Analysis	Soil	Forest soil	USA: Phillipston, Massachusetts	5702340704	35121295
	Permanent Draft	3300005332	Tropical forest soil microbial communities from Panama analyzed to predict greenhouse gas emissions - Panama Soil - Plot 6 (Hybrid Assembly)	DOE Joint Genome Institute (JGI)	Metagenome Analysis	Soil	Unclassified	Panama: Oeste	17491572566	45672840
	Permanent Draft	3300010376	Tropical forest soil microbial communities from Panama - MetaG Plot_28	DOE Joint Genome Institute (JGI)	Metagenome Analysis	Soil	Bulk soil	Panama	7553610374	15575499
Forest soils	Permanent Draft	3300031740	Hardwood forest soil microbial communities from Morgan-Monroe State Forest, Indiana, United States - atmos_gases AM2C_05	DOE Joint Genome Institute (JGI)	Metagenome Analysis	Soil	Bulk soil	USA: Indiana	4927224504	12801010
	Permanent Draft	3300032180	Hardwood forest soil microbial communities from Morgan-Monroe State Forest, Indiana, United States - atmos_gasesAM3C_515	DOE Joint Genome Institute (JGI)	Metagenome Analysis	Soil	Bulk soil	USA: Indiana	7868572651	19214621
	Permanent Draft	3300005232	Forest soil microbial communities from Harvard Forest Long Term Ecological Research (LTER) site in Petersham, MA, for long-term soil warming studies	JGI facility at Oak Ridge National Laboratory	Metagenome Analysis	Soil	Forest soil	USA: Phillipston, Massachusetts	2765620200	17805264
	Permanent Draft	3300005764	Tropical forest soil microbial communities from Panama analyzed to predict greenhouse gas emissions - Panama Soil - Plot 1 (version 2)	DOE Joint Genome Institute (JGI)	Metagenome Analysis	Soil	Unclassified	Panama: Oeste	17581731548	47958124
	Permanent Draft	3300032205	Hardwood forest soil microbial communities from Morgan-Monroe State Forest, Indiana, United States - atmos_gasesAM5C_05	DOE Joint Genome Institute (JGI)	Metagenome Analysis	Soil	Bulk soil	USA: Indiana	5094959092	12796585
	Permanent Draft	3300005713	Tropical forest soil microbial communities from Panama analyzed to predict greenhouse gas emissions - Panama Soil Plot 36 (version 2)	DOE Joint Genome Institute (JGI)	Metagenome Analysis	Soil	Unclassified	Panama: Oeste	5981366449	19181198
	Permanent Draft	3300033418	Wetland soil microbial communities from Old Woman Creek delta, Ohio, United States - OWC_Aug_T1_C1_D1_A	DOE Joint Genome Institute (JGI)	Metagenome Analysis	Soil	Unclassified	USA: Ohio	6097627518	16532536
	Permanent Draft	3300033557	Wetland soil microbial communities from Old Woman Creek delta, Ohio, United States - OWC_Aug_M1_C1_D2_B	DOE Joint Genome Institute (JGI)	Metagenome Analysis	Soil	Unclassified	USA: Ohio	5410531021	13480524
	Permanent Draft	3300033416	Wetland soil microbial communities from Old Woman Creek delta, Ohio, United States - OWC_Aug_OW2_C1_D5_C	DOE Joint Genome Institute (JGI)	Metagenome Analysis	Soil	Unclassified	USA: Ohio	6019229011	13632511
	Permanent Draft	3300033513	Wetland soil microbial communities from Old Woman Creek delta, Ohio, United States - OWC_Aug_M2_C1_D5_C	DOE Joint Genome Institute (JGI)	Metagenome Analysis	Soil	Unclassified	USA: Ohio	7823548911	17855080
Wetlands	Permanent Draft	3300035676	Wetland soil microbial communities from Old Woman Creek delta, Ohio, United States - OWC_Aug_N3_C1_D1_A	DOE Joint Genome Institute (JGI)	Metagenome Analysis	Soil	Unclassified	USA: Ohio	11330825658	27939678
	Permanent Draft	3300033419	Wetland soil microbial communities from Old Woman Creek delta, Ohio, United States - OWC_soil_day5_noCT	DOE Joint Genome Institute (JGI)	Metagenome Analysis	Soil	Unclassified	USA: Ohio	5055917069	12327232
	Permanent Draft	3300035675	Wetland soil microbial communities from Old Woman Creek delta, Ohio, United States - OWC_Aug_M1_C1_D3_B	DOE Joint Genome Institute (JGI)	Metagenome Analysis	Soil	Unclassified	USA: Ohio	11839946052	28990495
	Permanent Draft	3300033521	Wetland soil microbial communities from Old Woman Creek delta, Ohio, United States - OWC_Aug_M1_C1_D1_B	DOE Joint Genome Institute (JGI)	Metagenome Analysis	Soil	Unclassified	USA: Ohio	9031577352	22117229
	Permanent Draft	3300033482	Wetland soil microbial communities from Old Woman Creek delta, Ohio, United States - OWC_Aug_M2_C1_D1_C	DOE Joint Genome Institute (JGI)	Metagenome Analysis	Soil	Unclassified	USA: Ohio	6016798197	15500198
	Permanent Draft	3300033408	Wetland soil microbial communities from Old Woman Creek delta, Ohio, United States - OWC_soil_day20_noCT	DOE Joint Genome Institute (JGI)	Metagenome Analysis	Soil	Unclassified	USA: Ohio	4779283942	11643922
	Permanent Draft	3300045996	Soil microbial communities from agricultural land in Fort Collins, Colorado, USA - C_No_T20_C	DOE Joint Genome Institute (JGI)	Metagenome Analysis	Soil	Unclassified	USA: Colorado	10397802377	16683251
	Permanent Draft	3300020122	Soil bacterial communities from Switchgrass agricultural field in Lux Arbor, Michigan, USA - site U2, unfertilized	Michigan State University	Metagenome Analysis	Soil	Agricultural land	Lux Arbor, Michigan, USA	5006909413	8629332
	Permanent Draft	3300033551	Soil microbial communities from agricultural site in Penn Yan, New York, United States - 12C_Control_Day5	DOE Joint Genome Institute (JGI)	Metagenome Analysis	Soil	Unclassified	USA: New York	3553774473	9085942
	Finished	3300020118	Soil bacterial communities from Switchgrass agricultural field in Lux Arbor, Michigan, USA - site U1, unfertilized	Michigan State University	Metagenome Analysis	Soil	Agricultural land	Lux Arbor, Michigan, USA	5530921661	9446291
Agricultural lands	Permanent Draft	3300020129	Soil bacterial communities from Switchgrass agricultural field in Lux Arbor, Michigan, USA - site F2, fertilized	Michigan State University	Metagenome Analysis	Soil	Agricultural land	Lux Arbor, Michigan, USA	5984243958	10277215
	Permanent Draft	3300009095	Agricultural soil microbial communities from Utah to study Nitrogen management - Steer compost 2015	DOE Joint Genome Institute (JGI)	Metagenome Analysis	Soil	Unclassified	USA: Utah	7802527641	16592167
	Permanent Draft	3300030336	Soil microbial communities from agricultural site in Penn Yan, New York, United States - 12C_Control_Day1	DOE Joint Genome Institute (JGI)	Metagenome Analysis	Soil	Unclassified	USA: New York	3650264568	9656614
	Permanent Draft	3300020123	Soil bacterial communities from Switchgrass agricultural field in Lux Arbor, Michigan, USA - site U4, unfertilized	Michigan State University	Metagenome Analysis	Soil	Agricultural land	Lux Arbor, Michigan, USA	5325474839	8941563
	Permanent Draft	3300033550	Soil microbial communities from agricultural site in Penn Yan, New York, United States - 12C_Control_Day4	DOE Joint Genome Institute (JGI)	Metagenome Analysis	Soil	Unclassified	USA: New York	3649666348	9139951
	Permanent Draft	3300028592	Soil microbial communities from agricultural site in Penn Yan, New York, United States - 13C_Cellulose_Day30	DOE Joint Genome Institute (JGI)	Metagenome Analysis	Soil	Unclassified	USA: New York	4162647946	10645367
	Permanent Draft	3300067527	Switchgrass root zone soil microbial communities from common garden in Aurora, Illinois, USA - IL.1D.U	DOE Joint Genome Institute (JGI)	Metagenome Analysis	Soil	Unclassified	USA: Aurora, Illinois	7885168379	12266682
	Permanent Draft	3300067521	Switchgrass root zone soil microbial communities from common garden in Aurora, Illinois, USA - IL.1C.U	DOE Joint Genome Institute (JGI)	Metagenome Analysis	Soil	Unclassified	USA: Aurora, Illinois	5950917608	9759523
	Permanent Draft	3300067529	Switchgrass root zone soil microbial communities from common garden in Aurora, Illinois, USA - IL.5A.U	DOE Joint Genome Institute (JGI)	Metagenome Analysis	Soil	Unclassified	USA: Aurora, Illinois	6103448294	10150900
	Permanent Draft	3300068358	Switchgrass root zone soil microbial communities from common garden in Columbia, Missouri, USA - MO.5B.U	DOE Joint Genome Institute (JGI)	Metagenome Analysis	Soil	Unclassified	USA: Columbia, Missouri	10928364127	17093132
Rhizosphere	Permanent Draft	3300067531	Switchgrass root zone soil microbial communities from common garden in Columbia, Missouri, USA - MO.4A.U	DOE Joint Genome Institute (JGI)	Metagenome Analysis	Soil	Unclassified	USA: Columbia, Missouri	6745238765	10623766
	Permanent Draft	3300015264	Vadose zone soil fungal communities from Angelo Coast Range Reserve, California, USA - CZOMad2_1_16fungal (Hybrid Assembly)	DOE Joint Genome Institute (JGI)	Metagenome Analysis	Soil	Unclassified	USA: California	4038255823	9843298
	Permanent Draft	3300009156	Bulk soil microbial communities from a Populus tree surrounding site in Tennessee, USA - Soil MetaG P. TD hybrid SBSTD1 (version 2) (version 2)	DOE Joint Genome Institute (JGI)	Metagenome Analysis	Soil	Unclassified	USA: Tennessee	5638172185	10795130
	Permanent Draft	3300067532	Switchgrass root zone soil microbial communities from common garden in Columbia, Missouri, USA - MO.5D.U	DOE Joint Genome Institute (JGI)	Metagenome Analysis	Soil	Unclassified	USA: Columbia, Missouri	7029156766	11018785
	Permanent Draft	3300067530	Switchgrass root zone soil microbial communities from common garden in Aurora, Illinois, USA - IL.2B.U	DOE Joint Genome Institute (JGI)	Metagenome Analysis	Soil	Unclassified	USA: Aurora, Illinois	8106437344	13517289
	Permanent Draft	3300067523	Switchgrass root zone soil microbial communities from common garden in Aurora, Illinois, USA - IL.4C.U	DOE Joint Genome Institute (JGI)	Metagenome Analysis	Soil	Unclassified	USA: Aurora, Illinois	7256645213	11713959
	Permanent Draft	3300041967	Grassland soil microbial communities from COBS,Iowa, USA - IA1	Fulgent Genetics	Metagenome Analysis	Soil	Grasslands	USA: Iowa, COBS site	27288979847	55167213
	Permanent Draft	3300041966	Grassland soil microbial communities from Konza Prairie, Kansas, USA - KS1	Fulgent Genetics	Metagenome Analysis	Soil	Grasslands	USA: Kansas, Konza Prairie	23897950460	49768424
	Permanent Draft	3300000956	Soil microbial communities from Great Prairies - Kansas, Native Prairie soil v2 (version 2)	DOE Joint Genome Institute (JGI)	Metagenome Analysis	Soil	Grasslands	USA: Kansas	9280824611	31876498
	Permanent Draft	3300006046	Grasslands soil microbial communities from the Angelo Coastal Reserve, California, USA - 14_0903_02_30cm	DOE Joint Genome Institute (JGI)	Metagenome Analysis	Soil	Unclassified	USA: California: Angelo Coastal Reserve	4911976148	14360879
Grasslands	Permanent Draft	3300009137	Grasslands soil microbial communities from the Angelo Coastal Reserve, California, USA - 14_1009_16_30cm	DOE Joint Genome Institute (JGI)	Metagenome Analysis	Soil	Unclassified	USA: California: Angelo Coastal Reserve	7522465489	16616792
	Permanent Draft	3300004081	Grasslands soil microbial communities from Hopland, California, USA - 2 (version 2) (version 2)	DOE Joint Genome Institute (JGI)	Metagenome Analysis	Soil	Unclassified	USA: Hopland, California	4638379991	13243705
	Draft	3300000955	Soil microbial communities from Great Prairies - Iowa, Native Prairie soil v7 (version 7)	DOE Joint Genome Institute (JGI)	Metagenome Analysis	Soil	Grasslands	USA: Maryland: Natonal Institute of Health	3157391525	11764439
	Permanent Draft	3300041965	Grassland soil microbial communities from Prosser, Washington USA - WA1	Fulgent Genetics	Metagenome Analysis	Soil	Grasslands	USA: Washington, Prosser	28034720077	55469130
	Permanent Draft	3300004153	Grasslands soil microbial communities from Hopland, California, USA (version 2) (version 2)	DOE Joint Genome Institute (JGI)	Metagenome Analysis	Soil	Unclassified	USA: Hopland, California	4558805344	13616653
	Permanent Draft	3300002568	Grasslands soil microbial communities from Hopland, California, USA - 2 (version 3)	DOE Joint Genome Institute (JGI)	Metagenome Analysis	Soil	Unclassified	USA: Hopland, California	7938673520	23205722
	Permanent Draft	3300030906	Peat permafrost microbial communities from Stordalen Mire near Abisko, Sweden - III_Palsa_N2_3	DOE Joint Genome Institute (JGI)	Metagenome Analysis	Soil	Peat permafrost	Sweden: Abisko, Stordalen Mire	3989702171	7570745
	Permanent Draft	3300017972	Tropical peat soil microbial communities from peatlands in Department of Meta, Colombia - 0715_SJ02_MP02_20_MG	DOE Joint Genome Institute (JGI)	Metagenome Analysis	Soil	Peat	Colombia: Department of Meta	2277205793	4739723
	Permanent Draft	3300031236	Peat permafrost microbial communities from Stordalen Mire near Abisko, Sweden - Palsa_T0_1	DOE Joint Genome Institute (JGI)	Metagenome Analysis	Soil	Peat permafrost	Sweden: Abisko, Stordalen Mire	7060079772	14033868
	Permanent Draft	3300052304	Peat soil microbial communities from Marcell Experimental Forest, Minnesota, USA - QM0306	DOE Joint Genome Institute (JGI)	Metagenome Analysis	Soil	Unclassified	USA: Marcell Experimental Forest, Minnesota, USA	3027364156	4646292
Peat soils	Permanent Draft	3300031788	Peat permafrost microbial communities from Stordalen Mire near Abisko, Sweden - Bog_T0_2	DOE Joint Genome Institute (JGI)	Metagenome Analysis	Soil	Peat	Sweden: Abisko, Stordalen Mire	4049382184	7364278
	Permanent Draft	3300018062	Tropical peat soil microbial communities from peatlands in Department of Meta, Colombia - 1015_SJ02_MP15_20_MG	DOE Joint Genome Institute (JGI)	Metagenome Analysis	Soil	Peat	Colombia: Department of Meta	2599779430	5270603
	Permanent Draft	3300017975	Tropical peat soil microbial communities from peatlands in Department of Meta, Colombia - 0715_SJ02_MP15_20_MG	DOE Joint Genome Institute (JGI)	Metagenome Analysis	Soil	Peat	Colombia: Department of Meta	2535803177	5283288
	Permanent Draft	3300018085	Tropical peat soil microbial communities from peatlands in Department of Meta, Colombia - 0116_SJ02_MP15_20_MG	DOE Joint Genome Institute (JGI)	Metagenome Analysis	Soil	Peat	Colombia: Department of Meta	2140457576	4547748
	Permanent Draft	3300031234	Peat permafrost microbial communities from Stordalen Mire near Abisko, Sweden - Palsa_T0_2	DOE Joint Genome Institute (JGI)	Metagenome Analysis	Soil	Peat permafrost	Sweden: Abisko, Stordalen Mire	6722079910	12703659
	Permanent Draft	3300031525	Peat permafrost microbial communities from Stordalen Mire near Abisko, Sweden - Palsa_T0_3	DOE Joint Genome Institute (JGI)	Metagenome Analysis	Soil	Peat permafrost	Sweden: Abisko, Stordalen Mire	7261182966	14162038
Fresh-waters	Permanent Draft	3300059473	Lake Mendota MetaHipmer assembly	DOE Joint Genome Institute (JGI)	Combined Assembly	Freshwater	Epilimnion/Euphotic zone, Unclassified	USA: Wisconsin	105461415977	162984165
	Permanent Draft	3300027976	Freshwater microbial communities from Lake Fryxell liftoff mats and glacier meltwater in Antarctica - FRY-01 (SPAdes) (version 2)	DOE Joint Genome Institute (JGI)	Metagenome Analysis	Freshwater	Glacier meltwater	Lake Fryxell, Antarctica	1057267724	1743532
	Permanent Draft	3300031884	Freshwater microbial communities from Trout Bog Lake, Wisconsin, USA - TBH18005	DOE Joint Genome Institute (JGI)	Metagenome Analysis	Freshwater	Hypolimnion/Profundal zone	USA: Wisconsin	695270798	1295727
	Permanent Draft	3300013137	Freshwater microbial communities from Kabuno Bay, South-Kivu, Congo - kab_092012_11.1m	DOE Joint Genome Institute (JGI)	Metagenome Analysis	Freshwater	Unclassified	Democratic Republic of the Congo: South-Kivu	1864133570	3301439
	Permanent Draft	3300037829	Freshwater microbial communities from Lake Michigan, Michigan, United State - MI_BH16_G04 metaG	DOE Joint Genome Institute (JGI)	Metagenome Analysis	Freshwater	Unclassified	USA: Michigan	457507037	959253
	Permanent Draft	3300020220	Freshwater microbial communities from Lake Tanganyika, Tanzania - TA2015018 Mahale Deep Cast 100m	DOE Joint Genome Institute (JGI)	Metagenome Analysis	Freshwater	Unclassified	Tanzania: Lake Tanganyika	1951145379	3322972
	Permanent Draft	3300021092	Freshwater microbial communities from Lake Tanganyika, Tanzania - TA2015021 Mahale Deep Cast 10m	DOE Joint Genome Institute (JGI)	Metagenome Analysis	Freshwater	Unclassified	Tanzania: Lake Tanganyika	1417698524	2528322
	Permanent Draft	3300051018	Freshwater microbial communities from Lake Yojoa, Honduras - Yojoa_06_2021_R_hypo	DOE Joint Genome Institute (JGI)	Metagenome Analysis	Freshwater	Unclassified	Honduras: Lake Yojoa	1869911902	3581711
	Draft	3300050517	Freshwater microbial communities from the Montane Cordillera Ecozone, Canada. Combined Assembly of 30 SPs	Genome Quebec	Combined Assembly	Freshwater	Unclassified	Montane Cordillera ecozone, Canada	10786473168	18255182
	Draft	3300050339	Freshwater microbial communities from the Prairies ecozone, Canada. Combined Assembly of 40 SPs	Genome Quebec	Combined Assembly	Freshwater	Unclassified	Prairies Ecozone, Canada	18221255951	31311951
Fresh-waters Sediments	Finished	3300069203	Combined Assembly of River sediment microbial communities from the Saint-Maurice River near Wemotaci in Quebec, Canada (CA_6 samples)	Genome Quebec	Combined Assembly	Freshwater	Sediment	Canada: Saint-Maurice River, Quebec	15308412809	27681875
	Permanent Draft	3300048658	Euxinic sediment microbial communities from Lake Cadagno, Ticino, Switzerland - SOL_1_3	Functional Genomics Center Zurich	Metagenome Analysis	Freshwater	Sediment	Switzerland: Lake Cadagno, Ticino	1981746557	6678259
	Permanent Draft	3300027900	Freshwater lake sediment microbial communities from the University of Notre Dame, USA, for methane emissions studies - BRP12 BR (SPAdes) (version 2)	DOE Joint Genome Institute (JGI)	Metagenome Analysis	Freshwater	Sediment	USA: University of Notre Dame, Indiana	2444998146	5477058
	Permanent Draft	3300009082	Freshwater sediment microbial communities from Prairie Pothole Lake near Jamestown, North Dakota, USA - PPLs Lake P8 Core (1) Depth 1-3cm May2015	DOE Joint Genome Institute (JGI)	Metagenome Analysis	Freshwater	Sediment	near Jamestown, North Dakota	1463114317	2955145
	Permanent Draft	3300009087	Freshwater sediment microbial communities from Prairie Pothole Lake near Jamestown, North Dakota, USA - PPLs Lake P8 Core (1) Depth 19-21cm September2015	DOE Joint Genome Institute (JGI)	Metagenome Analysis	Freshwater	Sediment	near Jamestown, North Dakota	1790728958	3432535
	Permanent Draft	3300010391	Freshwater sediment microbial communities from Lake Superior, USA - Station SU-17. Combined Assembly of Gp0155404, Gp0155335, Gp0155336, Gp0155336, Gp0155403, Gp0155406	University of Minnesota - Twin Cities	Combined Assembly	Freshwater	Sediment	Lake Superior, USA	2304350106	5174401
	Permanent Draft	3300037264	Sediment microbial communities from Lake Lucerne, Nidwalden, Switzerland - LL_38	DOE Joint Genome Institute (JGI)	Metagenome Analysis	Freshwater	Sediment	Switzerland: Nidwalden	1901237826	3178964
	Permanent Draft	3300039222	Sediment microbial communities from Mühlbach River near Tübingen, Germany – MS2a15	CeGaT	Metagenome Analysis	Freshwater	Sediment	MÃ¼hlbach River, Germany	2003699357	6033127
	Permanent Draft	3300032173	Sediment microbial communities from Yellowstone Lake, YNP, Wyoming, USA - C1_top	DOE Joint Genome Institute (JGI)	Metagenome Analysis	Freshwater	Sediment	USA: Wyoming	5311228161	12405131
	Permanent Draft	3300036761	Sediment microbial communities from Yellowstone Lake, YNP, Wyoming, USA - YL18G_13-S	DOE Joint Genome Institute (JGI)	Metagenome Analysis	Freshwater	Sediment	USA: Wyoming	2937534440	4544434
Sea-waters	Permanent Draft	3300017799	Marine microbial communities from the Costa Rica Dome - N26 C4 mini metaG	DOE Joint Genome Institute (JGI)	Metagenome - Cell Enrichment	Marine	Photic zone	Costa Rica: the Eastern Pacific	42998121	44392
	Permanent Draft	3300031968	Cell enrichment microbial communities of sorted cells from seawater in Helgoland offshore, North Sea, Germany - Fuchs Polaribacter B1	DOE Joint Genome Institute (JGI)	Metagenome - Cell Enrichment	Marine	Unclassified	Germany: Heligoland, North Sea	1864654	2161
	Permanent Draft	3300021416	Coastal seawater microbial communities from Marineland, Florida, United States - SWPA TP1 #2	DOE Joint Genome Institute (JGI)	Metagenome Analysis	Marine	Unclassified	USA: Florida	229884227	347165
	Permanent Draft	3300021957	Estuarine water microbial communities from San Francisco Bay, California, United States - C33_18D	DOE Joint Genome Institute (JGI)	Metagenome Analysis	Marine	Unclassified	USA: California	1365472147	2854944
	Permanent Draft	3300005951	Marine microbial communities from Southern Atlantic Ocean transect - Knorr_S23_td_250_ad_251m_LV_A	DOE Joint Genome Institute (JGI)	Metagenome Analysis	Marine	Unclassified	Southern Atlantic ocean	731918154	2144767
	Permanent Draft	3300032820	Marine microbial communities from station ALOHA, North Pacific Subtropical Gyre - S1503-DNA-20-500_MG	DOE Joint Genome Institute (JGI)	Metagenome Analysis	Marine	Unclassified	Pacific Ocean: North Pacific Subtropical Gyre	6860258885	15356541
	Permanent Draft	3300045699	Marine microbial communities from Western Arctic Ocean, Canada Combined Assembly of 24 SPs	DOE Joint Genome Institute (JGI)	Combined Assembly	Marine	Unclassified	Canada: Western Arctic Ocean	13556002536	20008274
	Permanent Draft	3300021365	Pelagic subsurface seawater microbial communities from Kabeltonne, Helgoland, North Sea - Helgoland_Spring_Bloom_20160316_1	DOE Joint Genome Institute (JGI)	Metagenome Analysis	Marine	Unclassified	Atlantic Ocean: North Sea, Helgoland	968072290	1918256
	Permanent Draft	3300020175	Pelagic subsurface seawater microbial communities from Kabeltonne, Helgoland, North Sea - Helgoland_Spring_Bloom_20160321_2	DOE Joint Genome Institute (JGI)	Metagenome Analysis	Marine	Unclassified	Atlantic Ocean: North Sea, Helgoland	788051098	1605305
	Permanent Draft	3300040814	Seawater microbial communities from Western North Atlantic Ocean - Oce3_MesoD	DOE Joint Genome Institute (JGI)	Metagenome Analysis	Marine	Unclassified	Western North Atlantic Ocean	712435043	1181123
Sea-waters Sediments	Permanent Draft	3300009529	Deep subsurface microbial communities from Black Sea to uncover new lineages of life (NeLLi) - Black_00105 metaG	DOE Joint Genome Institute (JGI)	Metagenome Analysis	Marine	Sediment	Atlantic Ocean: Black Sea	1764433912	3546323
	Permanent Draft	3300009788	Deep subsurface microbial communities from Indian Ocean to uncover new lineages of life (NeLLi) - Sumatra_00157 metaG	DOE Joint Genome Institute (JGI)	Metagenome Analysis	Marine	Sediment	near North Sumatra	2275415232	4801977
	Permanent Draft	3300024263	Deep subsurface microbial communities from South Atlantic Ocean to uncover new lineages of life (NeLLi) - Benguela_00093 metaG (SPAdes) (version 2)	DOE Joint Genome Institute (JGI)	Metagenome Analysis	Marine	Sediment	South Atlantic Ocean	1061199597	2254741
	Permanent Draft	3300049097	Marine sediment microbial communities from Pacific Ocean, California, USA - SSC_C1_L1	DOE Joint Genome Institute (JGI)	Metagenome Analysis	Marine	Sediment	USA: Pacific Ocean, California	497468081	858617
	Permanent Draft	3300059824	Marine sediment microbial communities from the Antarctic Peninsula, South Atlantic Ocean - E025D1	Michigan State University	Metagenome Analysis	Marine	Sediment	Antarctica: Eastern Antarctic Peninsula	8959885995	19237536
	Permanent Draft	3300027967	Marine sediment microbial communities from the Atlantic coast under amendment with organic carbon and nitrate - tdDd00.2 (SPAdes) (version 2)	DOE Joint Genome Institute (JGI)	Metagenome Analysis	Marine	Sediment	Atlantic Coast	729099298	1541133
	Permanent Draft	3300027828	Marine sediment microbial communities from the Atlantic coast under amendment with organic carbon and nitrate - tdDd47.2 (SPAdes) (version 2)	DOE Joint Genome Institute (JGI)	Metagenome Analysis	Marine	Sediment	Atlantic Coast	1128462926	2061102
	Permanent Draft	3300038629	Marine sediment microbial communities off the coast of San Francisco, CA, United States - OC_3000m_C5_0cm2cm	DOE Joint Genome Institute (JGI)	Metagenome Analysis	Marine	Sediment	USA: California	2746591073	4423396
	Permanent Draft	3300038548	Marine sediment microbial communities off the coast of San Francisco, CA, United States - OC_4000m_C2_0cm5cm	DOE Joint Genome Institute (JGI)	Metagenome Analysis	Marine	Sediment	USA: California	2973718727	4881479
	Permanent Draft	3300037246	Marine sediment microbial communities off the coast of San Francisco, CA, United States - OC_4000m_C2_20cm25cm	DOE Joint Genome Institute (JGI)	Metagenome Analysis	Marine	Sediment	USA: California	1352207121	2231848
TARA-Oceans	Permanent Draft	3300020299	Marine microbial communities from Tara Oceans - TARA_B100000214 (ERX555923-ERR599016)	CEA Genoscope	Metagenome Analysis	Marine	Unclassified	TARA_052	171047326	486622
	Permanent Draft	3300020312	Marine microbial communities from Tara Oceans - TARA_B100000287 (ERX556125-ERR598977)	CEA Genoscope	Metagenome Analysis	Marine	Unclassified	TARA_041	233882624	584461
	Permanent Draft	3300020450	Marine microbial communities from Tara Oceans - TARA_B100000575 (ERX555933-ERR599077)	CEA Genoscope	Metagenome Analysis	Marine	Unclassified	TARA_111	1276955272	3043205
	Permanent Draft	3300020465	Marine microbial communities from Tara Oceans - TARA_B100000579 (ERX556060-ERR598961)	CEA Genoscope	Metagenome Analysis	Marine	Unclassified	TARA_111	1553202158	3720685
	Permanent Draft	3300020473	Marine microbial communities from Tara Oceans - TARA_B100000700 (ERX555932-ERR598948)	CEA Genoscope	Metagenome Analysis	Marine	Unclassified	TARA_122	1427411060	3219407
	Permanent Draft	3300020455	Marine microbial communities from Tara Oceans - TARA_B100000965 (ERX555917-ERR599081)	CEA Genoscope	Metagenome Analysis	Marine	Unclassified	TARA_100	1205993757	2929569
	Permanent Draft	3300020477	Marine microbial communities from Tara Oceans - TARA_B100001123 (ERX555935-ERR599156)	CEA Genoscope	Metagenome Analysis	Marine	Unclassified	TARA_125	1689091467	3564618
	Permanent Draft	3300020444	Marine microbial communities from Tara Oceans - TARA_B100001245 (ERX556114-ERR598980)	CEA Genoscope	Metagenome Analysis	Marine	Unclassified	TARA_132	1138072100	2978172
	Permanent Draft	3300020472	Marine microbial communities from Tara Oceans - TARA_B100001250 (ERX556017-ERR598995)	CEA Genoscope	Metagenome Analysis	Marine	Unclassified	TARA_132	1758672018	4204017
	Permanent Draft	3300020454	Marine microbial communities from Tara Oceans - TARA_B100001769 (ERX556037-ERR599170)	CEA Genoscope	Metagenome Analysis	Marine	Unclassified	TARA_150	1352224439	3453624
